# Supplementary material for: Not enough by half: NFAT5 haploinsufficiency in two patients with Epstein-Barr virus susceptibility
Source: Front Immunol. 2022 Sep 27;13:959733. doi: 10.3389/fimmu.2022.959733 (PMC9552184; doi:10.3389/fimmu.2022.959733)
Supplement: Supplementary file 6 [file Table_1.xlsx]

## Sheet: Sheet2
Laboratory work-up
Variable	Patient 1	Patient 2
Hb at diagnosis (g/dL)	9.3	12.4
Leukoytes at diagnosis (Cells/uL)	8100	1900
Neutrophils at diagnosis (Cells/uL)	5300	900
Lymphocytes at diagnosis (Cells/uL)	2300	790
Eosinophils at diagnosis (Cells/uL)	100	10
Monocytes at diagnosis (Cells/uL)	400	200
Platelet count at diagnosis (Platelets/uL)	235000	71000
Highest EBV viral load (Copies/mL)	328107	239411
Highest ferritin (ng/mL)	299	225300
Lowest fibrinogen (mg/dL)	273	70
Highest triglycerides	389	832
Immunoglobulin A at diagnosis (mg/dL)	126	297
Immunoglobulin M at diagnosis (mg/dL)	45.1	37
Immunoglobulin G at diagnosis (mg/dL)	1070	1280
